# Supplementary material for: Grape-Seed Procyanidin Extract (GSPE) Seasonal-Dependent Modulation of Glucose and Lipid Metabolism in the Liver of Healthy F344 Rats
Source: Biomolecules. 2022 Jun 17;12(6):839. doi: 10.3390/biom12060839 (PMC9221469; doi:10.3390/biom12060839)
Supplement: Supplementary file 1 [file biomolecules-12-00839-s001.zip]

Archive with 1 entries (1 files):
- biomolecules-1749635-supplementary.pdf
